# Supplementary material for: The Efficacy and Adverse Effects of Sugammadex and Neostigmine in Reversing Neuromuscular Blockade Inpatients with Obesity Undergoing Metabolic and Bariatric Surgery: A Systematic Review with Meta-Analysis and Trial Sequential Analysis
Source: Medicina (Kaunas). 2024 Nov 8;60(11):1842. doi: 10.3390/medicina60111842 (PMC11596585; doi:10.3390/medicina60111842)
Supplement: Supplementary file 1 [file medicina-60-01842-s001.zip]

Archive with 6 entries (5 files):
- Supplementary Materials/
- Supplementary Materials/Supplementary material S1 PRISMA_2020_checklist.pdf
- Supplementary Materials/Supplementary Material S2 search strategy.pdf
- Supplementary Materials/Supplementary Material S3 List of excluded studies.pdf
- Supplementary Materials/Supplementary Material S4 Characteristics of included trials.pdf
- Supplementary Materials/Supplementary Material S5 Subgroup analysis including patients undergoing laparoscopic bariatric surgery.pdf
